# Supplementary material for: Gene Variation at Immunomodulatory and Cell Adhesion Molecules Loci Impacts Primary Sjögren's Syndrome
Source: Front Med (Lausanne). 2022 Mar 18;9:822290. doi: 10.3389/fmed.2022.822290 (PMC8971656; doi:10.3389/fmed.2022.822290)
Supplement: Supplementary file 1 [file Table_1.xlsx]

## Sheet: Table 1
	CD5										CD6															CD166/ALCAM
Variable	rs2229177					rs2241002					rs17824933					rs11230563					rs12360861					rs6437585				rs579565					rs1044243
	CC (n=46)	CT (n=103)	TT (n=63)	q		CC (n=136)	CT (n=68)	TT (n=8)	q		CC (n=109)	CG (n=77)	GG (n=9)	q		CC (n=62)	CT (n=94)	TT (n=38)	q		AA (n=13)	AG (n=61)	GG (n=120)	q		CC (n=177)	CT (n=18)	q		AA (n=17)	GA (n=75)	GG (n=101)	q		CC (n=142)	CT (n=49)	TT (n=2)	q
Age at diagnosis *	55.6 (14.5)	54 (15.3)	52.8 (12.9)	0.366784		53.7 (15)	53.9 (13.7)	59.9 (9)	0.366784		52 (13.9)	55.2 (15.1)	62.9 (8.8)	0.0768218		55.7 (14.1)	54.7 (15.2)	48.2 (11.4)	0.0575536		50.5 (11)	52.8 (15.8)	54.6 (14)	0.366784		54.1 (14.5)	50.9 (13.5)	0.366784		57.3 (13.2)	54 (13.7)	53.5 (14.9)	0.366784		53 (14)	56.8 (15)	61.5 (0.7)	0.190984
Dry mouth	46 (100)	103 (100)	63 (100)			136 (100)	68 (100)	8 (100)			109 (100)	77 (100)	9 (100)			62 (100)	94 (100)	38 (100)			13 (100)	61 (100)	120 (100)			177 (100)	18 (100)			17 (100)	75 (100)	101 (100)			142 (100)	49 (100)	2 (100)
Dry eyes	44 (95.7)	101 (98.1)	60 (95.2)	0.465239		130 (95.6)	67 (98.5)	8 (100)	0.64563		105 (96.3)	75 (97.4)	8 (88.9)	0.465239		59 (95.2)	90 (95.7)	38 (100)	0.465239		13 (100)	59 (96.7)	115 (95.8)	1		172 (97.2)	16 (88.9)	0.465239		15 (88.2)	73 (97.3)	98 (97)	0.465239		135 (95.1)	49 (100)	2 (100)	0.465239
Schirmer's test (abnormal)	37 (90.2)	93 (97.9)	55 (94.8)	0.362134		115 (94.3)	62 (96.9)	8 (100)	0.810455		96 (95)	66 (97.1)	8 (88.9)	0.669623		54 (94.7)	78 (95.1)	37 (97.4)	0.669623		12 (92.3)	52 (94.5)	105 (96.3)	0.669623		159 (97)	11 (78.6)	0.116153		15 (93.8)	65 (94.2)	89 (96.7)	0.669623		121 (94.5)	46 (97.9)	2 (100)	0.810455
Salivary scintigraphy (abnormal)	33 (86.8)	85 (95.5)	45 (84.9)	0.13145		102 (88.7)	56 (93.3)	5 (100)	0.869206		83 (89.2)	61 (91)	8 (100)	1		49 (92.5)	71 (89.9)	31 (88.6)	0.869206		11 (91.7)	47 (88.7)	93 (91.2)	0.869206		137 (90.1)	15 (93.8)	0.869206		10 (71.4)	64 (94.1)	76 (90.5)	0.13145		110 (89.4)	38 (92.7)	2 (100)	0.921837
Minor salivary gland biopsy (positive)	23 (92)	47 (90.4)	33 (91.7)	1		65 (90.3)	32 (91.4)	6 (100)	1		52 (91.2)	37 (88.1)	5 (100)	1		31 (83.8)	44 (95.7)	19 (90.5)	0.730796		7 (100)	24 (85.7)	63 (91.3)	1		86 (89.6)	8 (100)	1		7 (77.8)	37 (94.9)	50 (89.3)	0.838823		65 (89)	28 (93.3)	1 (100)	1
Antinuclear antibodies (positive)	41 (89.1)	89 (87.3)	51 (81)	0.354347		115 (84.6)	60 (89.6)	6 (75)	0.354347		92 (84.4)	69 (89.6)	7 (77.8)	0.354347		55 (88.7)	79 (84)	33 (86.8)	0.426005		13 (100)	49 (80.3)	105 (87.5)	0.354347		154 (87)	14 (77.8)	0.354347		13 (76.5)	65 (86.7)	88 (87.1)	0.354347		117 (82.4)	47 (95.9)	2 (100)	0.354347
Rheumatoid factor (positive)	19 (42.2)	54 (53.5)	25 (40.3)	0.309521		62 (45.9)	34 (52.3)	2 (25)	0.353155		47 (43.9)	40 (52.6)	3 (33.3)	0.353155		31 (50.8)	41 (44.1)	18 (48.6)	0.501298		5 (38.5)	30 (50)	55 (46.6)	0.514749		80 (46)	10 (55.6)	0.501298		5 (29.4)	33 (44.6)	52 (52)	0.309521		64 (45.4)	24 (50)	2 (100)	0.353155
Anti-Ro/La antibodies (positive)	34 (73.9)	74 (71.8)	43 (68.3)	0.531255		96 (70.6)	53 (77.9)	2 (25)	0.0456757		80 (73.4)	53 (68.8)	6 (66.7)	0.531255		42 (67.7)	67 (71.3)	29 (76.3)	0.531255		8 (61.5)	48 (78.7)	82 (68.3)	0.438114		125 (70.6)	14 (77.8)	0.531255		13 (76.5)	55 (73.3)	69 (68.3)	0.531255		102 (71.8)	34 (69.4)	1 (50)	0.531255
Anti-Ro	31 (67.4)	71 (68.9)	41 (65.1)	0.843568		90 (66.2)	51 (75)	2 (25)	0.0961954		73 (67)	52 (67.5)	6 (66.7)	0.961257		42 (67.7)	61 (64.9)	27 (71.1)	0.843568		8 (61.5)	43 (70.5)	79 (65.8)	0.843568		119 (67.2)	12 (66.7)	0.961257		11 (64.7)	53 (70.7)	65 (64.4)	0.843568		96 (67.6)	32 (65.3)	1 (50)	0.843568
Anti-La	26 (56.5)	52 (51)	25 (39.7)	0.192728		65 (48.1)	38 (55.9)	0 (0)	0.0529797		57 (52.8)	34 (44.2)	3 (33.3)	0.220142		25 (41)	46 (48.9)	22 (57.9)	0.196949		8 (61.5)	36 (59)	49 (41.2)	0.0529797		83 (47.2)	11 (61.1)	0.344053		9 (52.9)	38 (51.4)	45 (44.6)	0.372237		67 (47.5)	25 (51)	0 (0)	0.498255
Cytopenias	29 (63)	49 (47.6)	31 (49.2)	0.146019		66 (48.5)	39 (57.4)	4 (50)	0.315567		63 (57.8)	31 (40.3)	3 (33.3)	0.0564355		26 (41.9)	46 (48.9)	25 (65.8)	0.0663638		7 (53.8)	34 (55.7)	56 (46.7)	0.315567		89 (50.3)	8 (44.4)	0.72112		8 (47.1)	37 (49.3)	52 (51.5)	0.72112		64 (45.1)	32 (65.3)	1 (50)	0.0564355
Anemia (Hb < 110 g/L)	12 (26.7)	19 (18.4)	12 (19)	0.341937		28 (20.7)	11 (16.2)	4 (50)	0.151116		24 (22.2)	13 (16.9)	1 (11.1)	0.341937		11 (17.7)	24 (25.8)	3 (7.9)	0.133944		0 (0)	15 (24.6)	23 (19.3)	0.151116		36 (20.5)	2 (11.1)	0.356552		4 (23.5)	15 (20.3)	19 (18.8)	0.652768		23 (16.2)	14 (29.2)	1 (50)	0.133944
Leukopenia (<4000/mm3)	14 (31.1)	27 (26.2)	16 (25.4)	0.489926		32 (23.7)	25 (36.8)	0 (0)	0.0703245		36 (33.3)	15 (19.5)	1 (11.1)	0.0628064		17 (27.4)	17 (18.3)	18 (47.4)	0.0187683		6 (46.2)	17 (27.9)	29 (24.4)	0.198463		49 (27.8)	3 (16.7)	0.350524		5 (29.4)	17 (23)	30 (29.7)	0.350524		34 (23.9)	17 (35.4)	1 (50)	0.189156
Thrombocytopenia (<150000/ mm3)	6 (13.3)	11 (10.7)	6 (9.5)	0.643903		12 (8.9)	9 (13.2)	2 (25)	0.387215		14 (13)	6 (7.8)	0 (0)	0.643903		6 (9.7)	9 (9.7)	5 (13.2)	0.643903		1 (7.7)	6 (9.8)	13 (10.9)	0.74413		17 (9.7)	3 (16.7)	0.643903		1 (5.9)	4 (5.4)	15 (14.9)	0.119852		10 (7)	10 (20.8)	0 (0)	0.0838921
Neutropenia (<1500/mm3)	14 (31.1)	26 (25.2)	13 (20.6)	0.289936		30 (22.2)	22 (32.4)	1 (12.5)	0.196717		33 (30.6)	11 (14.3)	1 (11.1)	0.0221205		11 (17.7)	17 (18.3)	17 (44.7)	0.00756225		5 (38.5)	16 (26.2)	24 (20.2)	0.196717		40 (22.7)	5 (27.8)	0.635151		4 (23.5)	11 (14.9)	30 (29.7)	0.0613998		33 (23.2)	11 (22.9)	1 (50)	0.47146
Lymphopenia (<1000/mm3)	8 (17.8)	8 (7.8)	5 (7.9)	0.168962		17 (12.6)	4 (5.9)	0 (0)	0.390794		13 (12)	6 (7.8)	1 (11.1)	0.390794		5 (8.1)	11 (11.8)	4 (10.5)	0.462217		3 (23.1)	9 (14.8)	8 (6.7)	0.120978		20 (11.4)	0 (0)	0.360061		0 (0)	10 (13.5)	10 (9.9)	0.360061		10 (7)	10 (20.8)	0 (0)	0.0838921
Monoclonal gammopathy	5 (19.2)	12 (15.6)	8 (20.5)	0.786974		18 (19.1)	7 (15.2)	0 (0)	1		11 (15.3)	11 (20.8)	1 (25)	0.786974		10 (25)	10 (15.4)	3 (12.5)	0.786974		0 (0)	8 (18.6)	15 (18.8)	0.786974		21 (17.9)	2 (16.7)	1		2 (18.2)	10 (20.8)	11 (15.9)	0.786974		18 (18.9)	4 (12.9)	1 (50)	0.786974
Low C3 levels (<0.82 g/L)	4 (8.7)	6 (5.9)	9 (14.3)	0.213719		11 (8.2)	7 (10.3)	1 (12.5)	0.577277		6 (5.5)	10 (13.3)	1 (11.1)	0.213719		8 (13.3)	4 (4.3)	5 (13.2)	0.194038		3 (23.1)	4 (6.6)	10 (8.5)	0.213719		14 (8)	3 (16.7)	0.415834		1 (5.9)	8 (10.8)	8 (8)	0.53159		15 (10.6)	2 (4.2)	0 (0)	0.500295
Low C4 levels (<0.11 g/L)	5 (11.4)	3 (3)	5 (7.9)	0.212528		8 (6.1)	4 (5.9)	1 (12.5)	0.804982		7 (6.6)	4 (5.3)	0 (0)	1		6 (10)	1 (1.1)	4 (10.8)	0.0283361		1 (8.3)	3 (5)	7 (6)	0.818356		11 (6.4)	0 (0)	0.804982		0 (0)	6 (8.2)	5 (5.1)	0.804982		10 (7.2)	1 (2.1)	0 (0)	0.804982
Cryoglobulins	7 (15.9)	6 (6.1)	4 (6.8)	0.20117		12 (9.3)	4 (6.2)	1 (12.5)	0.605999		5 (4.9)	7 (9.5)	2 (22.2)	0.20117		7 (11.7)	7 (7.9)	0 (0)	0.20117		0 (0)	2 (3.3)	12 (10.6)	0.357051		13 (7.7)	1 (6.2)	0.83059		1 (6.2)	5 (7)	8 (8.3)	0.816463		12 (9)	2 (4.2)	0 (0)	0.605999
ESSDAI domains
Constitutional	4 (8.7)	11 (10.7)	13 (20.6)	0.118817		21 (15.4)	6 (8.8)	1 (12.5)	0.29021		17 (15.6)	5 (6.5)	2 (22.2)	0.118817		8 (12.9)	9 (9.6)	7 (18.4)	0.302097		4 (30.8)	7 (11.5)	13 (10.8)	0.134557		22 (12.4)	2 (11.1)	0.993691		1 (5.9)	14 (18.7)	9 (8.9)	0.118817		18 (12.7)	6 (12.2)	0 (0)	1
Lymphadenopathy	6 (13)	16 (15.5)	5 (7.9)	0.309834		16 (11.8)	10 (14.7)	1 (12.5)	0.620608		11 (10.1)	11 (14.3)	3 (33.3)	0.309834		12 (19.4)	9 (9.6)	4 (10.5)	0.309834		1 (7.7)	7 (11.5)	17 (14.2)	0.575915		22 (12.4)	3 (16.7)	0.620608		0 (0)	12 (16)	12 (11.9)	0.309834		16 (11.3)	7 (14.3)	1 (50)	0.309834
Glandular	10 (21.7)	33 (32)	17 (27)	0.640486		37 (27.2)	18 (26.5)	5 (62.5)	0.320311		29 (26.6)	23 (29.9)	3 (33.3)	0.718527		18 (29)	27 (28.7)	10 (26.3)	0.754945		4 (30.8)	15 (24.6)	36 (30)	0.718527		51 (28.8)	4 (22.2)	0.718527		4 (23.5)	21 (28)	30 (29.7)	0.718527		37 (26.1)	18 (36.7)	0 (0)	0.581921
Articular	18 (39.1)	49 (47.6)	26 (41.3)	0.484503		54 (39.7)	34 (50)	5 (62.5)	0.484503		50 (45.9)	32 (41.6)	2 (22.2)	0.484503		27 (43.5)	38 (40.4)	19 (50)	0.484503		5 (38.5)	24 (39.3)	55 (45.8)	0.484503		76 (42.9)	8 (44.4)	0.90223		5 (29.4)	31 (41.3)	47 (46.5)	0.484503		62 (43.7)	21 (42.9)	0 (0)	0.579694
Cutaneous	11 (23.9)	16 (15.5)	10 (15.9)	0.380065		24 (17.6)	11 (16.2)	2 (25)	0.584275		15 (13.8)	14 (18.2)	4 (44.4)	0.37712		10 (16.1)	14 (14.9)	9 (23.7)	0.380065		3 (23.1)	9 (14.8)	21 (17.5)	0.584275		28 (15.8)	5 (27.8)	0.380065		1 (5.9)	15 (20)	16 (15.8)	0.380065		27 (19)	5 (10.2)	0 (0)	0.51432
Pulmonary	13 (28.3)	17 (16.5)	11 (17.5)	0.296861		31 (22.8)	9 (13.2)	1 (12.5)	0.296861		18 (16.5)	16 (20.8)	2 (22.2)	0.512656		10 (16.1)	21 (22.3)	5 (13.2)	0.376476		3 (23.1)	12 (19.7)	21 (17.5)	0.58289		31 (17.5)	5 (27.8)	0.493281		3 (17.6)	16 (21.3)	17 (16.8)	0.512656		23 (16.2)	13 (26.5)	0 (0)	0.296861
Renal	0 (0)	3 (2.9)	2 (3.2)	0.940182		4 (2.9)	1 (1.5)	0 (0)	0.967357		4 (3.7)	1 (1.3)	0 (0)	0.940182		1 (1.6)	3 (3.2)	1 (2.6)	0.940182		0 (0)	3 (4.9)	2 (1.7)	0.940182		5 (2.8)	0 (0)	1		0 (0)	2 (2.7)	3 (3)	1		3 (2.1)	2 (4.1)	0 (0)	0.940182
Muscular	1 (2.2)	0 (0)	0 (0)	1		1 (0.7)	0 (0)	0 (0)	1		0 (0)	1 (1.3)	0 (0)	1		1 (1.6)	0 (0)	0 (0)	1		0 (0)	0 (0)	1 (0.8)	1		1 (0.6)	0 (0)	1		0 (0)	0 (0)	1 (1)	1		1 (0.7)	0 (0)	0 (0)	1
Peripheral nervous system	3 (6.5)	13 (12.6)	7 (11.1)	0.418088		15 (11)	7 (10.3)	1 (12.5)	0.857728		9 (8.3)	9 (11.7)	2 (22.2)	0.399753		12 (19.4)	5 (5.3)	3 (7.9)	0.041019		1 (7.7)	5 (8.2)	14 (11.7)	0.522383		19 (10.7)	1 (5.6)	0.522383		2 (11.8)	5 (6.7)	13 (12.9)	0.399753		12 (8.5)	6 (12.2)	2 (100)	0.041019
Central nervous system	2 (4.3)	4 (3.9)	2 (3.2)	0.871231		4 (2.9)	4 (5.9)	0 (0)	0.63196		2 (1.8)	4 (5.2)	0 (0)	0.63196		3 (4.8)	2 (2.1)	1 (2.6)	0.63196		1 (7.7)	1 (1.6)	4 (3.3)	0.63196		5 (2.8)	1 (5.6)	0.74668		0 (0)	2 (2.7)	4 (4)	1		3 (2.1)	2 (4.1)	1 (50)	0.288562
Hematological	35 (76.1)	75 (72.8)	49 (77.8)	0.475237		100 (73.5)	52 (76.5)	7 (87.5)	0.462896		83 (76.1)	52 (67.5)	8 (88.9)	0.462896		46 (74.2)	67 (71.3)	30 (78.9)	0.462896		9 (69.2)	50 (82)	84 (70)	0.462896		132 (74.6)	11 (61.1)	0.462896		13 (76.5)	52 (69.3)	77 (76.2)	0.462896		101 (71.1)	39 (79.6)	2 (100)	0.462896
Biological	30 (65.2)	67 (65)	44 (69.8)	0.788662		91 (66.9)	46 (67.6)	4 (50)	0.788662		69 (63.3)	51 (66.2)	6 (66.7)	0.788662		40 (64.5)	58 (61.7)	28 (73.7)	0.788662		8 (61.5)	44 (72.1)	74 (61.7)	0.788662		115 (65)	11 (61.1)	0.788662		11 (64.7)	49 (65.3)	64 (63.4)	0.788662		91 (64.1)	31 (63.3)	2 (100)	0.788662
Total ESSDAI (baseline)	8.4 (7.4)	7.4 (6.9)	6.7 (6.3)	0.783312		7.6 (7.5)	6.9 (5.4)	8.4 (5.6)	0.899001		7.3 (6.9)	6.9 (7)	8 (7)	0.940492		7.4 (7.5)	7.1 (6.9)	7.3 (6.2)	0.940492		7.2 (7.9)	7.3 (6.4)	7.2 (7.2)	0.940492		7.1 (6.9)	8.1 (7.6)	0.940492		4.9 (4.9)	7.3 (6.2)	7.5 (7.7)	0.783312		7.1 (6.8)	7.7 (7.4)	3.5 (3.5)	0.899001
Total ESSDAI (cumulative)	10.8 (8.5)	10.2 (8.7)	9.9 (8.2)	0.725256		10.7 (9)	9.3 (7.5)	10.6 (6.9)	0.432239		9.4 (7.8)	10.5 (9.2)	13 (10)	0.393449		11.3 (9.5)	9.4 (7.9)	9.7 (8.1)	0.393449		10.8 (9.8)	10 (7.4)	10 (8.9)	0.725256		9.9 (8.4)	10.7 (9.2)	0.725256		7.5 (6.8)	10.4 (8)	10.1 (9.1)	0.393449		9.7 (8)	10.7 (9.8)	18.5 (2.1)	0.393449
